# Supplementary material for: ASlive: a database for alternative splicing atlas in livestock animals
Source: BMC Genomics. 2020 Jan 30;21:97. doi: 10.1186/s12864-020-6472-9 (PMC6993437; doi:10.1186/s12864-020-6472-9)
Supplement: Supplementary file 1 — Additional file 1: SRA data used in the present study. [file 12864_2020_6472_MOESM1_ESM.xlsx]

## Sheet: Bos taurus (9913)
SRA accession	Used in building GTF
DRX000961	Y
DRX000962	Y
DRX001352	Y
DRX001353	Y
DRX001354	N
DRX001355	N
DRX001356	Y
DRX001357	Y
DRX001842	N
DRX001843	N
DRX001844	N
DRX001845	N
DRX001846	N
DRX016774	N
DRX016775	N
DRX016776	N
DRX016777	Y
DRX016778	N
DRX016779	N
DRX077529	N
DRX077530	N
DRX077531	N
ERX1230453	Y
ERX1403310	N
ERX1403311	Y
ERX1403312	N
ERX1403338	N
ERX1545688	N
ERX1545689	Y
ERX1545690	Y
ERX1545691	Y
ERX1545692	Y
ERX1545693	Y
ERX1545694	Y
ERX202566	N
ERX202567	N
ERX202568	N
ERX202569	N
ERX202570	N
ERX202571	N
ERX2073443	N
ERX2073444	N
ERX2073446	N
ERX2073447	N
ERX2073448	N
ERX2073449	N
ERX2073450	N
ERX2073451	N
ERX2073452	N
ERX2073453	N
ERX2073454	N
ERX2073455	N
ERX2073456	N
ERX2073458	N
ERX2073459	N
ERX2073460	N
ERX2073461	N
ERX2073462	N
ERX2073463	N
ERX2073464	N
ERX2073465	N
ERX2073466	N
ERX2073467	N
ERX2073468	N
ERX2073469	N
ERX2073470	N
ERX2073471	N
ERX2073472	N
ERX480068	N
ERX480069	N
ERX480070	N
ERX480071	N
ERX480072	Y
ERX480073	N
ERX493693	N
ERX493694	N
ERX493695	N
ERX493696	N
ERX493697	N
ERX493698	N
ERX552411	N
ERX552412	N
ERX552414	N
ERX552418	N
ERX926220	N
ERX926222	N
ERX926223	N
ERX926224	N
ERX926225	N
ERX926226	N
ERX926227	N
SRX1046685	N
SRX1046702	N
SRX1046706	N
SRX1046711	N
SRX1046717	N
SRX1058162	N
SRX1092524	N
SRX1092525	N
SRX1092526	N
SRX1092527	N
SRX1092528	N
SRX1113907	N
SRX1114517	N
SRX1115679	N
SRX1115681	N
SRX1115718	Y
SRX1115721	N
SRX1115773	N
SRX1115776	N
SRX1116038	N
SRX1116069	N
SRX1116070	N
SRX1116279	Y
SRX1116280	Y
SRX1116378	N
SRX1116379	N
SRX1149748	Y
SRX1149749	Y
SRX1149750	Y
SRX1149751	Y
SRX1149752	Y
SRX1149753	Y
SRX1149754	Y
SRX1149755	Y
SRX1149756	Y
SRX1149757	Y
SRX1149758	Y
SRX1149759	Y
SRX1149760	Y
SRX1149761	Y
SRX1149762	Y
SRX1149763	N
SRX1149764	Y
SRX1149765	Y
SRX1149766	Y
SRX1149767	Y
SRX1149768	Y
SRX1149769	Y
SRX1149770	Y
SRX1149771	Y
SRX1177187	N
SRX1177188	N
SRX1177189	N
SRX1177190	N
SRX1177191	N
SRX1177192	N
SRX1177193	N
SRX1177194	N
SRX1177195	N
SRX1177196	N
SRX1177197	N
SRX1177198	N
SRX1177199	N
SRX1177200	Y
SRX1177201	Y
SRX1177202	Y
SRX1177203	Y
SRX1177206	Y
SRX1177209	N
SRX1177210	Y
SRX1177211	Y
SRX1177212	Y
SRX1177213	Y
SRX1177214	Y
SRX1177215	Y
SRX1177217	Y
SRX1177220	Y
SRX1177222	Y
SRX1177223	N
SRX1177224	N
SRX1177225	N
SRX1177227	N
SRX1177229	N
SRX1177232	Y
SRX1177233	Y
SRX1177234	N
SRX1177235	N
SRX1177236	N
SRX1177238	N
SRX1177239	Y
SRX1177247	N
SRX1177250	N
SRX1177251	N
SRX1177252	N
SRX1177261	N
SRX1177263	N
SRX1177264	N
SRX1177265	N
SRX1177266	N
SRX1177267	N
SRX1177268	N
SRX1177272	Y
SRX1177273	N
SRX1177274	N
SRX1177275	N
SRX1177276	N
SRX1254108	N
SRX1254109	N
SRX1254110	N
SRX1254111	N
SRX1254112	N
SRX1254113	N
SRX1254114	N
SRX1254115	N
SRX1254116	N
SRX1254117	N
SRX1254118	N
SRX1254119	N
SRX1254120	N
SRX1254121	N
SRX1254122	N
SRX1254123	N
SRX1254124	N
SRX1254125	N
SRX1254126	N
SRX1254127	N
SRX1254128	N
SRX1254129	N
SRX1254130	N
SRX1254131	N
SRX1254132	N
SRX1254133	N
SRX1254134	N
SRX1254135	N
SRX1254136	N
SRX1254137	N
SRX1254138	N
SRX1254139	N
SRX1254140	N
SRX1254141	N
SRX1254142	N
SRX1254143	N
SRX1254144	N
SRX1254145	N
SRX1254146	N
SRX1254147	N
SRX1254148	N
SRX1254149	N
SRX1254150	N
SRX1254151	N
SRX1254152	N
SRX1254153	N
SRX1254155	N
SRX1254156	N
SRX1254157	N
SRX1254159	N
SRX1254161	N
SRX1254165	N
SRX1254166	N
SRX1254167	N
SRX1254168	N
SRX1254169	N
SRX1254170	N
SRX1254171	N
SRX1254172	N
SRX1254173	N
SRX1254174	N
SRX1254175	N
SRX1254176	N
SRX1254177	N
SRX1254178	N
SRX1254179	N
SRX1254180	N
SRX1254181	N
SRX1254183	N
SRX1254185	N
SRX1254186	N
SRX1254187	N
SRX1254188	N
SRX1254190	N
SRX1254196	N
SRX1254197	N
SRX1254198	N
SRX1254199	N
SRX1254200	N
SRX1254201	N
SRX1254202	N
SRX1254203	N
SRX1254204	N
SRX1254205	N
SRX1254206	N
SRX1254207	N
SRX1254208	N
SRX1254209	N
SRX1254210	N
SRX1254211	N
SRX1254212	N
SRX1254213	N
SRX1254214	N
SRX1254215	N
SRX1254216	N
SRX1254217	N
SRX1254218	N
SRX1254219	N
SRX1254220	N
SRX1254221	N
SRX1254222	N
SRX1254223	N
SRX1302580	N
SRX130570	N
SRX130571	N
SRX130572	N
SRX130573	N
SRX130576	N
SRX130580	N
SRX130582	N
SRX130583	N
SRX1330411	Y
SRX1330840	Y
SRX1331192	Y
SRX1331238	Y
SRX1339144	N
SRX1339153	N
SRX1339154	N
SRX1339155	N
SRX1339157	N
SRX1354381	N
SRX1354382	N
SRX1354383	N
SRX1354384	N
SRX1354385	N
SRX1354386	N
SRX1354387	N
SRX1354388	N
SRX1354389	N
SRX1354390	N
SRX1354391	N
SRX1354392	N
SRX1354393	N
SRX1354394	N
SRX1354395	N
SRX1354396	N
SRX1354397	N
SRX1354398	N
SRX1354399	N
SRX1354400	N
SRX1354401	N
SRX1354403	N
SRX1354404	N
SRX1354406	N
SRX1354408	N
SRX1354409	N
SRX1354410	N
SRX1354411	N
SRX1354412	N
SRX1354413	N
SRX1354414	N
SRX1354415	N
SRX1354416	N
SRX1354417	N
SRX1354418	N
SRX1354419	Y
SRX1354420	N
SRX1354421	Y
SRX1354422	N
SRX1354423	N
SRX1354424	N
SRX1354425	N
SRX1354428	N
SRX1354429	N
SRX1354430	N
SRX1354431	N
SRX1354432	N
SRX1354433	N
SRX1354435	Y
SRX1354436	N
SRX1354437	Y
SRX1354438	N
SRX1354440	N
SRX1354441	Y
SRX1354442	Y
SRX1354443	N
SRX1354444	N
SRX1354445	N
SRX1354446	N
SRX1354448	N
SRX1354449	N
SRX1354450	N
SRX1354451	N
SRX1354452	N
SRX1354453	N
SRX1354454	N
SRX1354455	N
SRX1354456	N
SRX1354458	N
SRX1354459	N
SRX1354460	N
SRX1354461	N
SRX1354463	N
SRX1354464	N
SRX1354466	N
SRX1354467	N
SRX1372516	N
SRX1372517	N
SRX1372522	N
SRX1372533	N
SRX1372537	N
SRX1372538	N
SRX1372558	N
SRX1387665	N
SRX1399152	N
SRX1404691	Y
SRX1410412	N
SRX1410413	N
SRX1410414	N
SRX1410416	N
SRX1410417	N
SRX1410418	N
SRX1410419	N
SRX1410420	N
SRX1410421	N
SRX1426885	Y
SRX143916	N
SRX143917	N
SRX143918	N
SRX1445120	N
SRX1445129	N
SRX1445131	N
SRX1445132	N
SRX1445138	N
SRX1445139	N
SRX1445140	N
SRX1445144	N
SRX1445145	N
SRX1445146	N
SRX1445147	N
SRX1445303	N
SRX1451724	N
SRX1451725	N
SRX1451726	N
SRX1451727	N
SRX1451728	N
SRX1451729	N
SRX1451730	N
SRX1451731	N
SRX1451732	N
SRX1451733	N
SRX1451734	N
SRX1451735	N
SRX1451736	N
SRX1451738	N
SRX1451739	N
SRX1451740	N
SRX1451741	N
SRX1451742	N
SRX1451743	Y
SRX1451744	N
SRX1451745	N
SRX1451746	N
SRX1451747	N
SRX1451748	N
SRX1451749	Y
SRX1451750	N
SRX1451751	N
SRX1451752	N
SRX1451753	N
SRX1451754	N
SRX1451755	N
SRX1451756	N
SRX1451757	N
SRX1451758	N
SRX1451876	N
SRX1451880	N
SRX1451881	N
SRX1451882	N
SRX1451883	N
SRX1451884	N
SRX1451886	N
SRX1451887	N
SRX1451888	N
SRX1451889	N
SRX1451890	N
SRX1451891	N
SRX1451892	N
SRX1451893	N
SRX1451894	N
SRX1451895	N
SRX1451896	N
SRX1451897	N
SRX1451898	N
SRX1451899	N
SRX1451900	N
SRX1451902	N
SRX1451903	N
SRX1451904	N
SRX1451905	N
SRX1451906	N
SRX1451907	N
SRX1451908	N
SRX1451909	N
SRX1451910	N
SRX1451911	N
SRX1451912	N
SRX1451913	N
SRX1451914	N
SRX1451915	N
SRX1451916	N
SRX1473894	N
SRX1473895	N
SRX1473896	Y
SRX1473897	N
SRX1473901	Y
SRX1473902	N
SRX1473903	Y
SRX1481222	Y
SRX1481225	Y
SRX1481249	Y
SRX1481251	Y
SRX1481252	Y
SRX1481368	Y
SRX149495	N
SRX149505	N
SRX1498132	Y
SRX1498148	Y
SRX1502716	Y
SRX1509361	N
SRX1509411	Y
SRX1509412	Y
SRX1509413	Y
SRX1509414	Y
SRX1509415	N
SRX1509417	Y
SRX1515286	Y
SRX1515287	N
SRX1515288	N
SRX1515289	Y
SRX1515290	N
SRX1515291	N
SRX1515292	N
SRX1515293	N
SRX1515294	N
SRX1515295	N
SRX1515296	Y
SRX1515297	Y
SRX1515298	N
SRX1515299	N
SRX1515300	N
SRX1515301	N
SRX1515302	Y
SRX1515303	N
SRX1515304	N
SRX1515305	N
SRX1529960	Y
SRX1529961	Y
SRX1529962	Y
SRX1529963	Y
SRX1529964	Y
SRX1529965	Y
SRX1529966	Y
SRX1529967	Y
SRX1529968	Y
SRX1529969	Y
SRX1529970	Y
SRX1529971	Y
SRX1529972	Y
SRX1529973	Y
SRX1529974	Y
SRX1529975	Y
SRX1529976	Y
SRX1529977	Y
SRX1529978	Y
SRX1529979	N
SRX1529980	Y
SRX1529981	Y
SRX1529982	Y
SRX1529983	Y
SRX1529984	Y
SRX1529985	Y
SRX1529986	Y
SRX1529987	Y
SRX1529988	Y
SRX1529989	Y
SRX1529990	Y
SRX1529991	Y
SRX1529992	Y
SRX1529993	Y
SRX1529994	Y
SRX1529995	Y
SRX1529996	Y
SRX1529997	Y
SRX1529998	Y
SRX1529999	Y
SRX1530000	Y
SRX1530001	Y
SRX1530002	Y
SRX1530003	Y
SRX1530004	Y
SRX1530005	Y
SRX1530006	Y
SRX1530007	Y
SRX1531329	N
SRX1531332	N
SRX1531333	N
SRX1531335	N
SRX1531336	N
SRX1531340	N
SRX1531341	N
SRX1531342	N
SRX1531343	N
SRX1531344	N
SRX1531345	N
SRX1534589	N
SRX1534590	N
SRX1534593	N
SRX1534595	N
SRX1534596	N
SRX1534598	N
SRX1538122	N
SRX1538123	N
SRX1584571	N
SRX1584572	Y
SRX1584573	N
SRX1584574	Y
SRX1584575	N
SRX1584576	Y
SRX1584577	Y
SRX1584578	Y
SRX1584579	N
SRX1584580	Y
SRX1584581	Y
SRX1584582	N
SRX1584583	Y
SRX1584584	Y
SRX1584585	N
SRX1584586	Y
SRX1584587	Y
SRX1584588	N
SRX1584589	Y
SRX1584590	Y
SRX1584591	N
SRX1584592	Y
SRX1584593	Y
SRX1584594	Y
SRX1584595	Y
SRX1584596	Y
SRX1584597	Y
SRX1584598	N
SRX1584599	Y
SRX1584600	N
SRX1584601	Y
SRX1584602	Y
SRX1584603	N
SRX1584604	Y
SRX1584605	Y
SRX1584606	N
SRX1584607	N
SRX1584608	N
SRX1584609	N
SRX1584610	N
SRX1584611	Y
SRX1584612	Y
SRX1584613	Y
SRX1584614	N
SRX1584615	N
SRX1584616	N
SRX1584617	N
SRX1584618	Y
SRX1584619	Y
SRX1584620	Y
SRX1584621	Y
SRX1584622	Y
SRX1584623	Y
SRX1584624	Y
SRX1584625	Y
SRX1584626	Y
SRX1584627	Y
SRX1584628	N
SRX1584629	Y
SRX1584630	N
SRX1584631	N
SRX1584632	N
SRX1584633	Y
SRX1584634	N
SRX1584635	N
SRX1584636	N
SRX1584637	N
SRX1584638	Y
SRX1584639	Y
SRX1584640	N
SRX1584641	Y
SRX1584642	Y
SRX1584643	N
SRX1584644	N
SRX1584645	Y
SRX1584646	N
SRX1584647	Y
SRX1584648	Y
SRX1585645	Y
SRX1588826	N
SRX1589662	N
SRX1589663	N
SRX1590544	N
SRX1590545	N
SRX1590546	N
SRX1590547	N
SRX1590601	N
SRX1590605	Y
SRX1590609	Y
SRX1590611	N
SRX1590612	N
SRX1590620	Y
SRX1595481	N
SRX1595483	N
SRX1595484	N
SRX1597348	N
SRX1597352	N
SRX1597354	N
SRX1597361	N
SRX1667773	N
SRX1667776	N
SRX1668359	N
SRX1668360	N
SRX1668361	N
SRX1668362	N
SRX1668363	N
SRX1669637	N
SRX1671206	N
SRX170753	N
SRX1711305	N
SRX1713237	N
SRX1713308	N
SRX1713414	N
SRX1713441	N
SRX1713500	N
SRX1720751	N
SRX1720753	N
SRX1762001	N
SRX1762002	N
SRX1762003	N
SRX1762004	N
SRX1762005	N
SRX1762006	N
SRX1762007	N
SRX1762008	N
SRX1762009	Y
SRX1762010	N
SRX1762011	N
SRX1762012	N
SRX1762013	N
SRX1762014	N
SRX1762015	N
SRX1898850	N
SRX1898851	N
SRX1898852	N
SRX1898855	Y
SRX1898856	N
SRX1898857	N
SRX1923134	N
SRX1923139	N
SRX1923140	N
SRX1923141	Y
SRX1923142	Y
SRX1923143	N
SRX196344	Y
SRX196345	Y
SRX196346	Y
SRX196347	Y
SRX196348	Y
SRX196349	Y
SRX196350	Y
SRX196351	Y
SRX196352	Y
SRX196354	N
SRX196361	N
SRX196362	N
SRX196364	N
SRX196370	N
SRX1968460	Y
SRX1968461	Y
SRX1968463	N
SRX1968465	N
SRX1968466	N
SRX1968514	N
SRX1968515	Y
SRX1968516	N
SRX1968517	Y
SRX1968519	Y
SRX1968520	N
SRX1968521	N
SRX1968522	N
SRX2006908	N
SRX2006910	N
SRX2006911	N
SRX2006921	N
SRX2006926	N
SRX2006930	N
SRX2018771	N
SRX2018772	N
SRX2018773	N
SRX2018774	N
SRX2018775	N
SRX2018776	Y
SRX2018777	N
SRX2018778	N
SRX2018779	N
SRX2018780	N
SRX2018781	N
SRX2018782	Y
SRX2018783	N
SRX2018784	N
SRX2018785	N
SRX2018786	N
SRX2081426	N
SRX210607	N
SRX211630	N
SRX211674	N
SRX2160807	Y
SRX2160808	N
SRX2160809	Y
SRX2160810	Y
SRX2160811	Y
SRX2160812	Y
SRX222005	N
SRX222006	N
SRX222007	N
SRX222008	N
SRX222009	N
SRX2336581	N
SRX2336582	N
SRX2336583	N
SRX2336584	Y
SRX2336585	N
SRX2336586	N
SRX2336587	N
SRX2336588	N
SRX2336589	N
SRX2336590	N
SRX2336591	Y
SRX2336592	Y
SRX2336593	Y
SRX2336594	N
SRX2336595	N
SRX2336596	Y
SRX2336597	N
SRX2336599	Y
SRX2336601	N
SRX2336602	N
SRX2336603	Y
SRX2336604	N
SRX2336605	N
SRX2336606	N
SRX2336607	N
SRX2336608	N
SRX2336609	N
SRX2336610	N
SRX2336611	Y
SRX2336612	Y
SRX2336613	N
SRX2336614	N
SRX2336615	N
SRX2336616	N
SRX2336617	N
SRX2336618	Y
SRX2336619	N
SRX2336620	Y
SRX2336621	N
SRX2336622	N
SRX2336623	N
SRX2336624	N
SRX2336625	N
SRX2336626	N
SRX2336627	N
SRX2336628	N
SRX2336629	Y
SRX2336630	N
SRX2336631	N
SRX2336632	N
SRX2336633	Y
SRX2336634	Y
SRX2336635	N
SRX2336636	N
SRX2336637	N
SRX2336638	N
SRX2336639	Y
SRX2336640	N
SRX2336641	N
SRX2336643	Y
SRX2336645	Y
SRX2336646	N
SRX2336647	N
SRX2336648	N
SRX2336649	Y
SRX2336650	N
SRX2336653	N
SRX2336655	N
SRX2336656	N
SRX2336657	N
SRX2336658	N
SRX2336659	N
SRX2336660	N
SRX2363473	N
SRX2363474	N
SRX2363475	N
SRX2363476	N
SRX2416491	Y
SRX2416492	Y
SRX2416493	Y
SRX2416494	Y
SRX2422991	N
SRX2422992	N
SRX2422993	N
SRX2422994	N
SRX2422995	N
SRX2422996	N
SRX2422997	N
SRX2422998	N
SRX2422999	N
SRX2423000	N
SRX2423001	N
SRX2423002	N
SRX2423003	N
SRX2423004	N
SRX2423005	N
SRX2423006	N
SRX2423007	N
SRX2423008	N
SRX2423009	N
SRX2423010	N
SRX2423011	N
SRX2423012	N
SRX2423013	N
SRX2423014	N
SRX2423015	N
SRX2423016	N
SRX2423017	N
SRX2423018	N
SRX2423019	N
SRX2423020	N
SRX2423021	N
SRX2423022	N
SRX2423023	N
SRX2423024	N
SRX2423025	N
SRX2423026	N
SRX2423027	N
SRX2423028	N
SRX242927	N
SRX2440527	N
SRX2440528	N
SRX2440529	N
SRX2440530	N
SRX2440531	N
SRX2440532	N
SRX2440533	N
SRX2440534	N
SRX2440535	N
SRX2440536	N
SRX2440537	N
SRX2440538	N
SRX2506195	N
SRX2506196	N
SRX2506197	N
SRX2506198	N
SRX2506200	N
SRX2539719	N
SRX2539720	N
SRX2539721	N
SRX2539722	N
SRX2539723	N
SRX2539724	N
SRX2539725	N
SRX2539726	N
SRX2539727	N
SRX2539728	N
SRX2539729	Y
SRX2539730	Y
SRX2539731	N
SRX2539732	N
SRX2539733	N
SRX2539734	N
SRX2539735	N
SRX2539736	N
SRX2539737	Y
SRX2539738	N
SRX2539739	Y
SRX2539740	N
SRX2539741	N
SRX2539742	N
SRX317167	N
SRX317169	N
SRX317170	N
SRX317171	N
SRX317172	N
SRX317173	N
SRX317174	N
SRX317175	N
SRX317176	N
SRX317177	N
SRX317179	N
SRX317180	N
SRX317181	N
SRX317182	N
SRX317183	N
SRX317184	N
SRX317185	N
SRX317186	N
SRX317188	N
SRX317189	N
SRX317190	N
SRX317191	N
SRX317192	N
SRX317193	N
SRX331518	N
SRX331519	N
SRX331520	N
SRX331521	N
SRX331522	N
SRX331523	N
SRX331524	N
SRX331525	N
SRX331527	N
SRX331528	N
SRX331529	N
SRX331530	N
SRX331531	N
SRX331532	N
SRX331533	N
SRX331534	N
SRX331535	N
SRX331536	N
SRX331537	N
SRX331538	N
SRX358238	Y
SRX377947	N
SRX377948	N
SRX377950	N
SRX377951	N
SRX377956	N
SRX377957	N
SRX377958	N
SRX378128	N
SRX378129	N
SRX378130	N
SRX378131	N
SRX378132	N
SRX378133	N
SRX378134	Y
SRX378135	N
SRX378136	Y
SRX378137	N
SRX378138	N
SRX378139	N
SRX378140	Y
SRX378141	N
SRX435969	Y
SRX477478	N
SRX477479	N
SRX477480	N
SRX477482	N
SRX477483	N
SRX477484	N
SRX477486	N
SRX477487	N
SRX477488	N
SRX477489	N
SRX477490	N
SRX477491	N
SRX477492	N
SRX477493	N
SRX477494	N
SRX477495	N
SRX477496	N
SRX477498	N
SRX477499	N
SRX477501	N
SRX477502	N
SRX477503	N
SRX477504	N
SRX477505	N
SRX477506	N
SRX477507	N
SRX477508	N
SRX477510	N
SRX477511	N
SRX477512	N
SRX477513	N
SRX477514	N
SRX477515	N
SRX477516	N
SRX477517	N
SRX477518	N
SRX477519	N
SRX477520	N
SRX477521	N
SRX477522	N
SRX477523	N
SRX477524	Y
SRX477525	N
SRX477526	N
SRX477527	N
SRX477528	N
SRX477529	N
SRX477530	N
SRX477531	N
SRX477532	N
SRX477533	N
SRX477534	N
SRX477535	N
SRX477536	N
SRX477537	N
SRX477538	N
SRX511056	N
SRX511063	N
SRX511066	N
SRX511069	N
SRX666273	N
SRX666274	N
SRX666275	N
SRX672717	N
SRX684115	N
SRX684118	N
SRX684121	N
SRX684124	N
SRX684127	N
SRX684128	N
SRX684129	N
SRX684132	Y
SRX684134	N
SRX684135	N
SRX695034	Y
SRX695035	N
SRX695036	Y
SRX695037	Y
SRX695038	Y
SRX695039	Y
SRX695040	Y
SRX695041	Y
SRX695042	Y
SRX695043	Y
SRX695044	Y
SRX695045	Y
SRX695046	Y
SRX695047	Y
SRX695048	Y
SRX695049	Y
SRX695050	Y
SRX695051	Y
SRX709076	N
SRX709077	N
SRX709078	N
SRX709079	N
SRX709080	N
SRX709081	N
SRX719787	N
SRX719789	N
SRX719797	N
SRX719799	N
SRX719802	N
SRX719806	N
SRX719814	N
SRX719817	N
SRX719820	N
SRX728601	N
SRX728602	N
SRX728603	N
SRX728604	N
SRX728605	N
SRX728606	N
SRX728607	N
SRX728608	N
SRX728609	N
SRX728610	N
SRX728611	N
SRX728612	N
SRX728613	N
SRX728614	N
SRX728615	N
SRX728616	N
SRX728617	N
SRX728618	N
SRX728619	N
SRX728620	N
SRX728621	N
SRX728622	N
SRX728623	N
SRX728624	N
SRX728625	N
SRX728627	N
SRX728629	N
SRX728636	N
SRX728637	N
SRX728638	N
SRX728639	N
SRX728640	N
SRX728641	N
SRX728642	N
SRX728643	N
SRX728644	N
SRX728645	N
SRX728646	N
SRX728647	N
SRX728648	N
SRX728650	N
SRX728651	N
SRX728652	N
SRX728654	N
SRX728655	N
SRX728656	N
SRX728657	N
SRX728658	N
SRX728659	N
SRX728660	N
SRX728661	N
SRX728663	N
SRX728664	N
SRX728666	N
SRX728668	N
SRX728669	N
SRX728670	N
SRX728671	N
SRX728672	N
SRX728689	N
SRX728690	N
SRX728692	N
SRX736255	N
SRX736256	N
SRX736258	N
SRX736259	N
SRX736260	N
SRX736261	N
SRX736262	N
SRX736266	N
SRX736267	N
SRX736270	N
SRX736271	N
SRX736272	N
SRX736275	N
SRX736276	N
SRX736277	N
SRX736278	N
SRX736280	N
SRX736282	N
SRX736283	N
SRX736284	N
SRX736285	N
SRX736287	N
SRX736288	N
SRX736289	N
SRX736290	N
SRX736291	N
SRX736292	N
SRX736294	N
SRX736300	N
SRX736301	N
SRX736302	N
SRX736303	N
SRX736305	N
SRX736306	N
SRX736307	N
SRX736308	N
SRX736311	N
SRX736312	N
SRX736313	N
SRX736314	N
SRX736315	N
SRX736317	N
SRX736318	Y
SRX736319	N
SRX736320	N
SRX736321	N
SRX736322	N
SRX736323	N
SRX736324	N
SRX747717	Y
SRX747721	N
SRX747725	Y
SRX747728	Y
SRX747730	Y
SRX747735	N
SRX747741	Y
SRX747745	N
SRX747759	N
SRX747761	N
SRX747808	N
SRX747810	Y
SRX747816	N
SRX747817	Y
SRX747820	N
SRX747821	Y
SRX747824	Y
SRX747827	N
SRX747829	N
SRX747830	Y
SRX747832	N
SRX747833	N
SRX747835	N
SRX747836	Y
SRX747837	Y
SRX747839	N
SRX747841	N
SRX747843	N
SRX747845	Y
SRX747846	Y
SRX747851	N
SRX747857	N
SRX747865	N
SRX747889	N
SRX747893	N
SRX747894	Y
SRX747896	N
SRX747899	N
SRX747900	N
SRX747903	N
SRX747904	Y
SRX747929	N
SRX747935	N
SRX747983	N
SRX747999	N
SRX748018	Y
SRX748031	N
SRX748038	N
SRX748047	N
SRX765395	N
SRX765396	N
SRX765397	N
SRX815599	N
SRX815675	N
SRX815676	N
SRX815677	N
SRX815678	N
SRX815679	N
SRX815680	N
SRX815681	N
SRX815682	N
SRX815683	N
SRX815684	N
SRX815685	N
SRX815686	N
SRX815687	N
SRX815688	N
SRX815689	N
SRX815690	N
SRX815691	N
SRX815692	N
SRX815693	N
SRX815694	N
SRX815695	N
SRX815696	N
SRX815697	N
SRX815698	N
SRX815699	N
SRX815700	N
SRX815701	N
SRX815702	N
SRX815703	N
SRX815704	N
SRX815705	N
SRX815706	N
SRX815707	N
SRX815708	N
SRX815709	N
SRX815710	N
SRX815711	N
SRX815712	N
SRX815713	N
SRX815714	N
SRX848926	N
SRX848927	N
SRX848931	N
SRX848932	N
SRX848933	N
SRX848937	N
SRX848939	N
SRX848940	N
SRX848951	N
SRX848952	N
SRX848953	N
SRX848958	N
SRX848961	N
SRX848962	N
SRX848963	N
SRX890306	Y
SRX893849	Y
SRX955212	N
SRX955213	N
SRX955214	N
SRX955215	N
SRX955216	N
SRX955217	N
SRX955218	N
SRX955219	N
SRX955220	N
SRX955221	N
SRX955222	N
SRX955223	N
SRX955224	N
SRX955225	N
SRX955226	N
SRX955227	N
SRX955228	N
SRX955229	N
SRX955230	N
SRX955231	N
SRX955232	N
SRX955233	N
SRX955234	N
SRX955235	N
SRX955236	N
SRX955237	N
SRX955238	N
SRX955239	N
SRX955240	N
SRX955241	N
SRX960500	N
SRX960501	N
SRX960502	N
SRX960503	N
SRX960505	N
SRX960506	N
SRX960507	N
SRX960508	N
SRX978280	N
SRX978281	N
SRX978282	N
SRX978283	N
SRX978284	N
SRX978285	N
SRX978286	N
SRX978287	N
SRX978288	N
SRX978289	N
SRX978290	N
SRX978291	N
SRX978292	N
SRX978293	N
SRX978294	N
SRX978295	N
SRX978296	N
SRX978297	N
SRX978298	N
SRX978299	N
SRX978300	N
SRX978301	N
SRX978302	N
SRX978303	N
SRX978304	N
SRX978305	N
SRX982301	N
SRX982562	Y
SRX982563	Y
SRX996713	N
SRX997071	N

## Sheet: Ovis aries (9940)
SRA accession	Used in building GTF
ERX1749683	N
ERX1749684	N
ERX1749685	N
ERX1749686	N
ERX1749689	N
ERX1749690	N
ERX1749691	N
ERX2133078	N
ERX2133080	N
ERX2133081	N
ERX2133082	N
ERX2133084	N
ERX2133085	N
ERX2133086	N
ERX2133087	N
ERX2133088	N
ERX2133089	N
ERX2133091	N
ERX2133093	N
ERX2133096	N
ERX2133097	N
ERX2133098	N
ERX2133099	N
ERX2133100	N
ERX2133101	N
ERX2133102	N
ERX2133103	N
ERX2133104	N
ERX2133105	N
ERX2133106	N
ERX2133107	N
ERX2133108	N
ERX2133109	N
ERX2133110	N
ERX2133111	N
ERX2133113	N
ERX2133115	N
ERX2133116	N
ERX2133117	N
ERX2133118	N
ERX2133119	N
ERX2133120	N
ERX2133121	N
ERX2133122	N
ERX2133125	N
ERX2133126	N
ERX2133127	N
ERX2133128	N
ERX2133130	N
ERX2133131	N
ERX2133132	N
ERX2133133	Y
ERX2133134	N
ERX2133135	N
ERX2133137	N
ERX2133138	N
ERX2133139	Y
ERX2133141	N
ERX2133142	N
ERX2133143	N
ERX2133145	N
ERX2133146	N
ERX2133148	N
ERX2133149	N
ERX2133150	N
ERX2133151	N
ERX2133152	N
ERX2133154	N
ERX2133155	N
ERX2133156	N
ERX2133157	N
ERX2133159	N
ERX2133160	N
ERX2133162	N
ERX2133163	N
ERX2133164	N
ERX2133166	N
ERX2133167	N
ERX2133168	N
ERX2133169	N
ERX2133170	N
ERX2133172	N
ERX2133173	N
ERX2133174	N
ERX2133175	N
ERX2133177	N
ERX2133178	N
ERX2133180	N
ERX2133181	N
ERX2133182	N
ERX2133184	N
ERX2133185	N
ERX2133186	N
ERX2133187	Y
ERX2133188	N
ERX2133190	N
ERX2133191	N
ERX2133192	N
ERX2133193	N
ERX2133194	N
ERX2133195	N
ERX2133197	N
ERX2133198	N
ERX2133199	N
ERX2133203	N
ERX2133204	N
ERX2133205	N
ERX2133207	N
ERX2133209	N
ERX2133210	N
ERX2133213	N
ERX2133214	N
ERX2133215	N
ERX2133217	N
ERX2133220	N
ERX2133222	N
ERX2133224	N
ERX2133225	N
ERX2133227	N
ERX2133228	N
ERX2133229	N
ERX2133230	N
ERX2133232	N
ERX2133233	N
ERX2133234	N
ERX2133235	N
ERX2133236	N
ERX2133237	N
ERX2133241	N
ERX2133242	N
ERX2133243	N
ERX2133245	N
ERX2133246	N
ERX2133247	N
ERX2133248	N
ERX2133250	N
ERX2133251	N
ERX2133252	N
ERX2133253	N
ERX2133257	N
ERX2133258	N
ERX2133259	N
ERX2133263	N
ERX2133264	N
ERX2133265	N
ERX2133267	N
ERX2133268	N
ERX2133269	N
ERX2133270	N
ERX2133272	N
ERX2133274	N
ERX2133275	N
ERX2133276	N
ERX2133277	N
ERX2133279	N
ERX2133280	N
ERX2133281	N
ERX2133282	N
ERX2133284	N
ERX2133285	N
ERX2133286	N
ERX2133288	N
ERX2133289	N
ERX2133290	N
ERX2133292	N
ERX2133293	N
ERX2133294	N
ERX2133295	N
ERX2133296	N
ERX2133297	N
ERX2133299	N
ERX2133301	N
ERX2133302	N
ERX2133307	N
ERX2133308	N
ERX2133310	N
ERX2133311	N
ERX2133312	N
ERX2133313	N
ERX2133315	N
ERX2133316	N
ERX2133317	N
ERX2133321	N
ERX2133322	N
ERX2133324	N
ERX2133325	N
ERX2133326	N
ERX2133327	N
ERX2133329	N
ERX2133330	N
ERX2133333	N
ERX2133334	N
ERX2133336	N
ERX2133337	N
ERX2133339	N
ERX2133340	N
ERX2133341	N
ERX2133342	N
ERX2133343	N
ERX2133345	N
ERX2133346	N
ERX2133347	N
ERX2133348	N
ERX2133353	N
ERX2133356	N
ERX2133357	N
ERX2133358	Y
ERX2133359	N
ERX2133360	N
ERX2133362	N
ERX2133363	N
ERX2133366	N
ERX2133368	N
ERX2133369	N
ERX2133371	N
ERX2133373	N
ERX2133374	N
ERX2133375	N
ERX2133380	N
ERX2133382	N
ERX2133383	N
ERX2133384	N
ERX2133386	N
ERX2133387	N
ERX2133388	N
ERX2133389	N
ERX2133392	N
ERX2133393	N
ERX2133394	N
ERX2133395	N
ERX2133396	N
ERX2133397	N
ERX2133398	N
ERX2133399	N
ERX2133401	N
ERX2133402	N
ERX2133404	N
ERX2133405	N
ERX2133406	N
ERX2133407	N
ERX2133408	N
ERX2133409	N
ERX2133410	N
ERX2133411	N
ERX2133413	N
ERX2133417	N
ERX2133419	N
ERX2133421	N
ERX2133424	N
ERX2133425	N
ERX2133428	N
ERX2133431	N
ERX2133432	N
ERX2133434	N
ERX2133435	N
ERX2133440	N
ERX2133442	N
ERX2133443	Y
ERX2133444	Y
ERX2133445	Y
ERX2133446	Y
ERX2133447	Y
ERX2133448	Y
ERX2133449	Y
ERX2133450	Y
ERX2133451	Y
ERX2133452	Y
ERX2133453	Y
ERX2133454	Y
ERX2133455	Y
ERX2133456	Y
ERX2133457	Y
ERX2133458	Y
ERX2133459	Y
ERX2133460	Y
ERX2133461	Y
ERX2133462	Y
ERX2133463	Y
ERX2133464	Y
ERX2133465	Y
ERX2133466	Y
ERX2133467	Y
ERX2133468	Y
ERX2133469	Y
ERX2133470	Y
ERX2133471	Y
ERX2133472	Y
ERX2133473	Y
ERX2133474	Y
ERX2133475	Y
ERX2133476	Y
ERX2133477	Y
ERX2133478	Y
ERX2133479	Y
ERX2133480	Y
ERX2133481	Y
ERX2133482	Y
ERX2133483	Y
ERX2133484	Y
ERX2133485	Y
ERX2133486	Y
ERX2133487	Y
ERX2133488	Y
ERX2133489	Y
ERX2133490	Y
ERX2133491	Y
ERX2133492	Y
ERX2133493	Y
ERX2133494	Y
ERX2133495	Y
ERX2133496	Y
ERX2133497	Y
ERX2133498	Y
ERX2133499	Y
ERX2133500	Y
ERX2133501	Y
ERX2133502	Y
ERX2133503	Y
ERX2133504	Y
ERX2133505	Y
ERX2133506	Y
ERX2133507	Y
ERX2133508	Y
ERX2133509	Y
ERX2133510	Y
ERX2133511	Y
ERX2133512	Y
ERX2133513	Y
ERX2133514	Y
ERX2133515	Y
ERX2151623	Y
ERX2151624	N
ERX2151625	N
ERX2151626	Y
ERX2151627	Y
ERX2151628	Y
ERX2151629	Y
ERX2151630	Y
ERX2151631	Y
ERX2151632	N
ERX2151633	N
ERX2151634	N
ERX2151635	N
ERX2151636	Y
ERX2151637	N
ERX2151638	N
ERX2151639	N
ERX2151640	Y
ERX2151641	Y
ERX2151642	Y
ERX2151643	Y
ERX2151644	Y
ERX2151645	N
ERX2151646	Y
ERX2151647	N
ERX2151648	Y
ERX2151649	Y
ERX2151650	Y
ERX2151651	N
ERX2151652	Y
ERX2151653	N
ERX2151654	Y
ERX2151655	Y
ERX2151656	Y
ERX2151657	Y
ERX2151658	N
ERX2151660	Y
ERX2151661	Y
ERX232331	N
ERX232332	N
ERX232334	N
ERX232335	Y
ERX232336	N
ERX232337	N
ERX232338	N
ERX232339	N
ERX232340	N
ERX232341	N
ERX232342	N
ERX232343	Y
ERX232344	Y
ERX232345	N
ERX232346	N
ERX232347	Y
ERX232348	N
ERX232349	N
ERX232350	N
ERX232351	N
ERX232352	N
ERX232353	N
ERX232354	N
ERX232355	Y
ERX232356	Y
ERX232357	N
ERX232358	N
ERX232359	N
ERX232360	N
ERX232361	N
ERX232362	N
ERX232363	Y
ERX232364	N
ERX232365	N
ERX454826	N
ERX454827	N
ERX454832	N
ERX454833	N
ERX454840	N
ERX454841	N
ERX454854	N
ERX454855	N
ERX454890	N
ERX454891	N
ERX454946	N
ERX454947	N
ERX454950	N
ERX454951	N
ERX454952	N
ERX454953	N
ERX454956	N
ERX454957	N
ERX454958	N
ERX454959	N
ERX454960	N
ERX454961	N
ERX454966	N
ERX454967	N
ERX454978	N
ERX454979	N
ERX455014	N
ERX455015	N
ERX455018	N
ERX455019	N
ERX455031	N
ERX455036	N
ERX455037	N
ERX651334	N
ERX651335	N
SRX1009871	N
SRX1009872	N
SRX1009873	N
SRX1009874	N
SRX1009875	N
SRX1009880	N
SRX1009881	N
SRX1009883	N
SRX1064778	Y
SRX1064782	N
SRX1064785	Y
SRX1064787	N
SRX1064790	N
SRX1064792	N
SRX1064794	N
SRX1064796	N
SRX1064800	Y
SRX1064802	N
SRX1064804	Y
SRX1064806	Y
SRX1064809	N
SRX1064811	N
SRX1064813	N
SRX1064814	Y
SRX1064816	N
SRX1064817	N
SRX1064818	Y
SRX1064919	Y
SRX1064921	N
SRX1100026	N
SRX1100027	N
SRX1100028	N
SRX1100029	N
SRX1100030	N
SRX1122177	N
SRX1122180	N
SRX1122182	N
SRX1122183	N
SRX1122184	N
SRX1122185	N
SRX1122186	N
SRX1122187	N
SRX1122203	N
SRX1122206	N
SRX1122222	N
SRX1122223	N
SRX1122230	N
SRX1122231	N
SRX1122232	N
SRX1122233	N
SRX1425112	N
SRX1425113	N
SRX1425114	N
SRX1425115	N
SRX1425116	N
SRX1425117	N
SRX1425118	N
SRX1425119	N
SRX1425120	N
SRX1425121	N
SRX1425122	N
SRX1425123	N
SRX1425124	N
SRX1425125	Y
SRX1425126	Y
SRX1425127	N
SRX1425128	N
SRX1425129	N
SRX1425130	N
SRX1425131	N
SRX1425132	N
SRX1425133	N
SRX1425134	N
SRX1425135	N
SRX1425136	N
SRX1425137	N
SRX1425138	N
SRX1425139	N
SRX1425140	N
SRX1425141	Y
SRX1483262	N
SRX1483263	N
SRX1483264	N
SRX1495138	N
SRX1495139	N
SRX1538129	N
SRX1538130	N
SRX1538134	N
SRX1554115	N
SRX1554116	N
SRX1554117	N
SRX1554118	N
SRX1554119	N
SRX1554120	N
SRX1554121	N
SRX1554122	N
SRX1554124	N
SRX1554125	N
SRX1554126	N
SRX1554127	N
SRX1554128	N
SRX1554129	N
SRX1554130	N
SRX1629568	N
SRX1629569	N
SRX1629570	N
SRX1629571	N
SRX1629572	Y
SRX1629573	N
SRX1629574	N
SRX1629575	N
SRX1629576	N
SRX1629577	N
SRX1629578	N
SRX1629579	N
SRX1629580	Y
SRX1629581	N
SRX1629582	N
SRX1629583	N
SRX1629584	N
SRX1629585	N
SRX1711028	N
SRX1711029	Y
SRX1711030	N
SRX1711031	N
SRX1711032	Y
SRX1711033	Y
SRX1711034	N
SRX1711035	N
SRX1711036	N
SRX1711037	N
SRX1711038	Y
SRX1711039	N
SRX1711040	Y
SRX1711041	Y
SRX1711042	N
SRX1711043	N
SRX1711044	N
SRX1711045	N
SRX1711046	N
SRX1711047	N
SRX1711048	N
SRX1711049	N
SRX1711050	Y
SRX1711051	N
SRX1711052	N
SRX1711053	N
SRX1711054	N
SRX1711055	N
SRX1711056	N
SRX1711057	Y
SRX1711058	N
SRX1711059	N
SRX1711061	Y
SRX1711062	N
SRX1711063	N
SRX215450	N
SRX215451	N
SRX2160967	Y
SRX2172301	N
SRX2172302	N
SRX2172303	N
SRX2172304	N
SRX2172305	N
SRX2172306	N
SRX2172307	N
SRX2172308	N
SRX2172309	N
SRX2172310	N
SRX2172311	N
SRX2172312	N
SRX2172313	N
SRX2172314	N
SRX2172315	N
SRX2172316	N
SRX2172317	N
SRX2357573	N
SRX2357574	Y
SRX2357575	N
SRX2357576	N
SRX2357577	Y
SRX2357578	Y
SRX2357579	N
SRX2357580	N
SRX242803	N
SRX2437733	N
SRX2437734	N
SRX2437735	N
SRX245871	N
SRX245875	N
SRX245878	N
SRX2506204	N
SRX2506206	N
SRX2506207	N
SRX2506208	N
SRX2506209	N
SRX2506237	N
SRX2506239	N
SRX2506240	N
SRX2506242	N
SRX2506264	N
SRX2506265	N
SRX2506266	N
SRX2506279	N
SRX514499	N
SRX669748	Y
SRX669758	N
SRX669759	N
SRX669760	N
SRX750254	N
SRX750255	N
SRX750256	N
SRX750257	N
SRX750258	N
SRX750259	N
SRX750260	N
SRX750261	Y
SRX750262	N
SRX750263	N
SRX750264	N
SRX750265	N
SRX750266	N
SRX750267	N
SRX750268	N
SRX750269	N
SRX750270	N
SRX750271	N
SRX750272	N
SRX750273	N
SRX750274	N
SRX750275	N
SRX750276	N
SRX750277	N
SRX750278	N
SRX750279	N
SRX750280	N
SRX750281	N
SRX750282	N
SRX750283	N
SRX750284	N
SRX750285	N
SRX750286	N
SRX750287	N
SRX750288	N
SRX750289	N
SRX757320	N
SRX765374	N
SRX765375	N
SRX765376	N
SRX765377	N
SRX765378	N
SRX765379	N
SRX765380	N
SRX765381	N
SRX765382	N
SRX765383	N
SRX765384	N
SRX765385	N
SRX765387	N
SRX765388	N
SRX765389	N
SRX765391	N
SRX765392	N
SRX765393	N
SRX791949	Y
SRX876207	N
SRX876208	N
SRX876213	Y
SRX876218	N
SRX876219	N
SRX876222	N

## Sheet: Sus scrofa (9823)
SRA accession	Used in building GTF
DRX002705	N
DRX002706	N
DRX049652	N
DRX049653	N
DRX049654	N
DRX049655	N
DRX049656	N
DRX049657	N
DRX049658	N
DRX049659	N
ERX1006002	N
ERX1006003	N
ERX1006004	N
ERX1006005	N
ERX1006006	N
ERX1006007	N
ERX1006008	N
ERX1006009	Y
ERX1006010	N
ERX1006011	N
ERX1006012	N
ERX1006013	N
ERX1006014	N
ERX1006015	N
ERX1006016	Y
ERX1006017	N
ERX1006018	N
ERX1006019	N
ERX1006020	N
ERX1006021	N
ERX1006022	N
ERX1006023	N
ERX1006024	N
ERX1006025	N
ERX1049364	N
ERX1049365	N
ERX1049366	N
ERX1049370	N
ERX1049371	N
ERX1184208	N
ERX1184209	N
ERX1184210	N
ERX1184211	Y
ERX1184212	N
ERX1184213	N
ERX1184214	N
ERX1184215	N
ERX1184216	N
ERX1271751	N
ERX1271760	N
ERX1271765	N
ERX1271766	Y
ERX1271775	N
ERX1271776	N
ERX1271779	N
ERX1295516	N
ERX1295517	N
ERX1295521	N
ERX1295522	N
ERX1295523	N
ERX1295524	N
ERX1295526	N
ERX1295527	N
ERX1295530	N
ERX1295532	N
ERX1295533	N
ERX1403286	Y
ERX1403346	Y
ERX1403347	N
ERX1532973	N
ERX1532974	N
ERX1532975	N
ERX1532976	N
ERX1532977	N
ERX1532978	N
ERX1696289	N
ERX1696290	N
ERX1696291	N
ERX1696292	N
ERX1696293	N
ERX1696294	N
ERX1696295	Y
ERX1700231	N
ERX1700232	N
ERX1700233	N
ERX1700234	N
ERX1700235	N
ERX1700236	N
ERX1700238	N
ERX1700239	N
ERX1700240	N
ERX1700241	N
ERX1700242	N
ERX1700243	N
ERX1700244	N
ERX1877981	N
ERX1877982	N
ERX1877983	N
ERX1877984	Y
ERX1877985	N
ERX1877986	N
ERX1877987	N
ERX1877988	N
ERX1877989	N
ERX1877990	N
ERX1877991	N
ERX1877992	N
ERX1877993	N
ERX1877994	N
ERX1877995	Y
ERX1877996	N
ERX1877997	Y
ERX1877998	N
ERX1886666	Y
ERX1886667	Y
ERX1886668	Y
ERX1886669	Y
ERX1886670	Y
ERX1886671	Y
ERX1886672	Y
ERX1886673	Y
ERX1886674	Y
ERX1886675	N
ERX1886676	Y
ERX1886677	Y
ERX1886678	Y
ERX1886679	Y
ERX1886680	Y
ERX1886681	Y
ERX1886682	N
ERX1886683	N
ERX1886684	Y
ERX1886685	Y
ERX1886686	Y
ERX1886687	N
ERX1886688	N
ERX1886689	Y
ERX1886690	Y
ERX1886691	Y
ERX1886692	N
ERX1886693	N
ERX1886694	N
ERX1886696	N
ERX1886697	N
ERX1886698	N
ERX1886699	Y
ERX1886700	N
ERX1886701	Y
ERX1886702	Y
ERX1886703	N
ERX1886704	N
ERX1886705	Y
ERX1886706	N
ERX1886707	Y
ERX1886708	N
ERX1886709	N
ERX1886710	N
ERX1886711	N
ERX1886712	N
ERX1886713	N
ERX1886714	N
ERX1886715	N
ERX1886716	N
ERX1886717	N
ERX1886718	N
ERX1886719	N
ERX1886720	N
ERX1886721	N
ERX1886722	N
ERX1886723	N
ERX1886724	N
ERX1950927	N
ERX1950928	N
ERX1950929	N
ERX1950930	N
ERX1950931	N
ERX1950932	N
ERX1950933	N
ERX1950934	N
ERX1950935	N
ERX1950936	N
ERX1950937	N
ERX1950938	N
ERX1950939	N
ERX240849	N
ERX379620	N
ERX379621	N
ERX379622	N
ERX379623	N
ERX379624	N
ERX379625	N
ERX379626	N
ERX379627	N
ERX379628	N
ERX379629	N
ERX379630	N
ERX379631	N
ERX379632	N
ERX379633	N
ERX379634	N
ERX379635	N
ERX379636	N
ERX379637	N
ERX379638	N
ERX379639	N
ERX379640	N
ERX379641	N
ERX379642	N
ERX379643	N
ERX379644	N
ERX379645	N
ERX379646	N
ERX379647	N
ERX379648	N
ERX379649	N
ERX379650	N
ERX379651	N
ERX512539	N
ERX512540	N
ERX512541	N
ERX525396	N
ERX525397	N
ERX525398	N
ERX525399	N
ERX525400	N
ERX525401	N
ERX525402	N
ERX525403	N
ERX525404	N
ERX525405	N
ERX525406	N
ERX525407	N
ERX525408	N
ERX525409	N
ERX525410	N
ERX525411	N
ERX525412	N
ERX525413	N
ERX525414	N
ERX525415	N
ERX525416	N
ERX525417	N
ERX525418	N
ERX525419	N
ERX525420	N
ERX656335	N
ERX656343	N
ERX656349	N
ERX656357	N
ERX656358	N
ERX768396	Y
ERX768397	Y
ERX768399	Y
ERX768400	Y
ERX768401	Y
ERX768402	Y
ERX779606	Y
ERX779607	Y
ERX779608	Y
ERX779609	Y
ERX779610	Y
ERX779611	Y
ERX779612	Y
ERX779613	N
SRX1029941	N
SRX1029965	N
SRX1029966	N
SRX1030111	N
SRX1030112	N
SRX1030113	N
SRX1030172	N
SRX1030173	N
SRX1030174	N
SRX1030175	N
SRX1030176	N
SRX1030177	N
SRX1030178	N
SRX1115463	N
SRX1115464	N
SRX1115465	N
SRX1115466	N
SRX1115467	N
SRX1115468	N
SRX1115469	N
SRX1115470	N
SRX1115471	N
SRX1115472	N
SRX1115474	N
SRX1115475	N
SRX1115476	N
SRX1115477	N
SRX1115478	N
SRX1115479	N
SRX1115480	N
SRX1115481	N
SRX1115482	N
SRX1115483	N
SRX1115484	N
SRX1115485	N
SRX1115486	N
SRX1115487	N
SRX1115488	N
SRX1115489	N
SRX1115490	N
SRX1115492	N
SRX1115493	N
SRX1115494	N
SRX1115495	N
SRX1115496	N
SRX1115497	N
SRX1115498	N
SRX1115499	N
SRX1115501	N
SRX1115503	N
SRX1115504	N
SRX1115505	N
SRX1115506	N
SRX1115507	N
SRX1115508	N
SRX1115509	N
SRX1115510	N
SRX1115511	N
SRX1115512	N
SRX1115513	N
SRX1115514	N
SRX1115515	N
SRX1115516	N
SRX1115517	N
SRX1115518	N
SRX1115520	N
SRX1115521	N
SRX1115522	N
SRX1115523	N
SRX1115524	N
SRX1115525	N
SRX1115526	N
SRX1115527	N
SRX1115528	N
SRX1115529	N
SRX1115530	N
SRX1115531	N
SRX1115532	N
SRX1115533	N
SRX1115534	N
SRX1115535	N
SRX1115536	N
SRX1115537	N
SRX1115538	N
SRX1115539	N
SRX1115540	N
SRX1115541	N
SRX1115542	N
SRX1115543	N
SRX1115544	N
SRX1115545	N
SRX1115546	N
SRX1115547	N
SRX1115548	N
SRX1115549	N
SRX1115550	N
SRX1115551	N
SRX1115552	N
SRX1115553	N
SRX1115554	N
SRX1115555	N
SRX1115556	N
SRX1115557	N
SRX1115558	N
SRX1121066	N
SRX1121067	N
SRX1136472	N
SRX1136476	N
SRX1136477	N
SRX1164608	N
SRX1164609	N
SRX1164610	N
SRX1164611	N
SRX1164612	N
SRX1164613	N
SRX1164614	N
SRX1164615	N
SRX1164616	N
SRX1164617	N
SRX1164618	N
SRX1164619	N
SRX1200354	N
SRX1200372	N
SRX1200376	N
SRX1200384	N
SRX1200385	N
SRX1200386	N
SRX1200387	N
SRX1201821	N
SRX1201822	N
SRX1202870	N
SRX122668	Y
SRX1295663	N
SRX1295664	N
SRX1295665	N
SRX1295666	N
SRX1295667	Y
SRX1295668	N
SRX1295669	N
SRX1295670	N
SRX1295671	Y
SRX1295672	Y
SRX1295673	N
SRX1295674	N
SRX1295810	N
SRX1295811	Y
SRX1295812	Y
SRX1295813	N
SRX1295814	Y
SRX1295815	Y
SRX1301560	N
SRX1307213	N
SRX1307214	N
SRX1307215	N
SRX1307216	N
SRX1307217	N
SRX1307218	Y
SRX1307219	N
SRX1307220	N
SRX1307222	N
SRX1307223	N
SRX1307224	Y
SRX1307225	Y
SRX1330757	Y
SRX1332709	Y
SRX1332795	Y
SRX1333398	Y
SRX1426440	N
SRX1427684	N
SRX1427685	N
SRX1427686	N
SRX1427687	N
SRX1427688	N
SRX1463169	N
SRX1463171	N
SRX1463172	N
SRX1463173	N
SRX1463177	N
SRX1463178	N
SRX1463179	N
SRX1463180	N
SRX1463181	N
SRX1463182	N
SRX1463185	N
SRX1463186	N
SRX1463187	N
SRX1463188	N
SRX1463189	N
SRX1472836	Y
SRX1472837	N
SRX1472838	Y
SRX1472839	Y
SRX1472840	Y
SRX1472841	N
SRX1472842	N
SRX1472843	Y
SRX1472844	Y
SRX1472845	N
SRX1481176	Y
SRX1481184	Y
SRX1481215	N
SRX1481219	Y
SRX1481221	Y
SRX1481223	N
SRX1481227	N
SRX1481230	N
SRX1481236	N
SRX1527816	Y
SRX1563100	N
SRX1563101	N
SRX1563104	Y
SRX1563105	N
SRX1563109	N
SRX1563111	N
SRX1563112	Y
SRX1563113	N
SRX1563116	N
SRX1563117	N
SRX1563118	N
SRX1563129	N
SRX1563132	N
SRX1563139	N
SRX1563140	N
SRX1563141	N
SRX1563143	N
SRX1563147	N
SRX1563149	N
SRX1563155	N
SRX1563162	Y
SRX1563167	N
SRX1563169	N
SRX1563172	N
SRX1563173	N
SRX1563176	N
SRX1569835	N
SRX1569836	N
SRX1569837	N
SRX1569838	N
SRX1569839	N
SRX1569840	N
SRX1569841	N
SRX1569842	N
SRX1569843	N
SRX1569844	N
SRX1569845	N
SRX1569846	N
SRX1569847	N
SRX1569848	N
SRX1569849	N
SRX1569850	N
SRX1569851	N
SRX1569852	N
SRX1569854	N
SRX1569855	N
SRX1569856	N
SRX1569857	N
SRX1569858	N
SRX1569860	N
SRX1569861	N
SRX1569862	N
SRX1569863	N
SRX1569864	N
SRX1569865	N
SRX1569866	N
SRX1569867	N
SRX1569868	N
SRX1569869	N
SRX1569870	N
SRX1569871	N
SRX1569872	N
SRX1569873	N
SRX1569874	N
SRX1569876	N
SRX1569877	N
SRX1569880	N
SRX1569881	N
SRX1569882	N
SRX1569883	N
SRX1569884	N
SRX1569885	N
SRX1569886	N
SRX1569888	N
SRX1569889	N
SRX1569890	N
SRX1569891	N
SRX1569892	N
SRX1569893	N
SRX1569894	N
SRX1569895	N
SRX1569896	N
SRX1569897	N
SRX1569898	N
SRX1569899	N
SRX1569900	N
SRX1569901	N
SRX1569902	N
SRX1569903	N
SRX1569904	N
SRX1569905	N
SRX1569906	N
SRX1569907	N
SRX1569908	N
SRX1569909	N
SRX1569910	N
SRX1569912	N
SRX1569913	N
SRX1569914	N
SRX1569916	N
SRX1569917	N
SRX1569918	N
SRX1569920	N
SRX1569921	N
SRX1569923	N
SRX1569924	N
SRX1605215	N
SRX1605216	N
SRX1605217	N
SRX1605218	N
SRX1605220	N
SRX1605221	N
SRX1605222	N
SRX1605225	N
SRX1605227	N
SRX1605228	N
SRX1605232	N
SRX1605239	Y
SRX1605242	N
SRX1605245	N
SRX1605247	N
SRX1605249	N
SRX1605250	N
SRX1605251	N
SRX1605252	N
SRX1605253	N
SRX1605254	N
SRX1605255	N
SRX1605256	N
SRX1605257	N
SRX1605258	N
SRX1605259	N
SRX1605260	N
SRX1605261	Y
SRX1605262	N
SRX1605263	N
SRX1605265	N
SRX1605266	N
SRX1605267	N
SRX1605269	N
SRX1605270	N
SRX1605271	N
SRX1605272	N
SRX1605273	N
SRX1605274	N
SRX1605275	N
SRX1605276	N
SRX1605284	N
SRX1605285	N
SRX1605286	N
SRX1605287	N
SRX1605288	N
SRX1605289	N
SRX1605290	N
SRX1605298	N
SRX1605299	N
SRX1605301	N
SRX1605305	N
SRX1605308	N
SRX1605309	N
SRX1605311	N
SRX1605312	N
SRX1605313	Y
SRX1605314	N
SRX1605315	Y
SRX1605317	N
SRX1605322	N
SRX1605324	N
SRX1605325	N
SRX1605326	Y
SRX1605327	Y
SRX1605328	N
SRX1605329	Y
SRX1605330	Y
SRX1605331	N
SRX1605332	N
SRX1605333	Y
SRX1605337	N
SRX1605338	N
SRX1605340	Y
SRX1605341	N
SRX1605344	N
SRX1605348	N
SRX1605351	N
SRX1605352	N
SRX1605353	N
SRX1605354	N
SRX1605355	N
SRX1605356	N
SRX1605357	N
SRX1605358	N
SRX1605360	N
SRX1605361	N
SRX1605362	N
SRX1605363	N
SRX1605364	N
SRX1605365	N
SRX1605366	N
SRX1605367	N
SRX1605368	N
SRX1605369	N
SRX1605371	N
SRX1605372	N
SRX1605375	N
SRX1605378	N
SRX1605380	N
SRX1605385	N
SRX1605386	N
SRX1605387	N
SRX1605390	N
SRX1605391	N
SRX1605392	N
SRX1605393	N
SRX1654511	Y
SRX1654513	N
SRX1661277	Y
SRX1688931	N
SRX1707136	N
SRX1725001	Y
SRX1725002	Y
SRX1725003	Y
SRX1725004	Y
SRX1725005	Y
SRX1725006	Y
SRX1726551	N
SRX1726552	N
SRX178701	N
SRX1838887	N
SRX1838888	N
SRX2037428	N
SRX2037501	N
SRX2037503	N
SRX2037534	Y
SRX2037539	N
SRX2037543	Y
SRX2037544	N
SRX2037545	N
SRX2037546	N
SRX2037547	N
SRX2037548	N
SRX2037549	N
SRX2037556	N
SRX2037557	N
SRX2037558	N
SRX2037559	N
SRX2055022	N
SRX211714	N
SRX2140094	Y
SRX2140095	Y
SRX2140096	Y
SRX2140097	Y
SRX2140098	N
SRX2140099	N
SRX2140100	N
SRX2140101	N
SRX2140102	Y
SRX2140103	Y
SRX2140104	N
SRX2140105	N
SRX2140106	N
SRX2140107	N
SRX2140108	N
SRX2140109	N
SRX2140110	N
SRX2140111	Y
SRX2140112	N
SRX2140113	Y
SRX2140114	N
SRX2140115	N
SRX2140116	Y
SRX2140117	Y
SRX2158799	N
SRX2184877	Y
SRX2184898	N
SRX2185074	N
SRX2185078	N
SRX218947	N
SRX218948	N
SRX218950	N
SRX218952	N
SRX218953	N
SRX218954	N
SRX2191437	Y
SRX2191438	N
SRX2191442	N
SRX2193689	N
SRX2193694	N
SRX220648	Y
SRX229765	N
SRX229766	N
SRX229771	N
SRX229777	N
SRX2353170	Y
SRX2353171	Y
SRX2353172	Y
SRX2353173	Y
SRX2353179	Y
SRX2353182	N
SRX2365911	Y
SRX2365937	Y
SRX2366844	Y
SRX2366846	Y
SRX2444175	Y
SRX2444176	N
SRX2444178	Y
SRX2448650	N
SRX2448655	N
SRX320118	N
SRX372013	Y
SRX372017	Y
SRX372018	Y
SRX372019	Y
SRX372021	Y
SRX372022	Y
SRX425452	N
SRX425453	N
SRX425454	N
SRX426310	N
SRX426312	N
SRX426313	N
SRX433117	Y
SRX433118	Y
SRX656543	N
SRX793103	Y
SRX825488	N
SRX825922	N
SRX825923	Y
SRX825924	N
SRX977623	N
SRX998795	Y
SRX998796	Y
SRX998797	Y
SRX998798	Y
SRX998799	Y
SRX998800	Y
SRX998801	Y
SRX998802	Y
SRX998803	Y
SRX998804	Y
SRX998805	Y
SRX998806	Y
SRX998807	Y
SRX998808	Y
SRX998809	Y
SRX998810	Y
SRX998811	Y
SRX998812	Y
SRX998813	Y
SRX998814	Y

## Sheet: Equus caballus (9796)
SRA accession	Used in building GTF
ERX2064303	Y
ERX2064304	Y
ERX2064305	Y
ERX2064306	Y
ERX2064307	N
ERX2064308	N
ERX2064309	Y
ERX2064310	Y
ERX2064311	Y
ERX2064312	Y
ERX2064313	Y
ERX2064314	N
ERX2064315	Y
ERX2064316	Y
ERX2064317	Y
ERX441188	Y
ERX442539	Y
ERX442540	Y
ERX442541	Y
ERX442542	Y
ERX442543	N
ERX442544	Y
ERX551525	Y
ERX551526	Y
ERX551528	Y
ERX551529	Y
ERX551531	Y
ERX551533	Y
ERX551534	Y
ERX551536	Y
ERX609981	N
ERX609982	N
ERX609984	N
ERX610019	N
ERX610022	N
ERX610023	N
ERX610024	N
ERX610027	N
ERX610056	N
ERX610101	N
ERX610102	N
ERX610109	N
ERX610112	N
ERX610127	N
ERX610133	N
ERX610146	N
ERX610152	N
ERX610162	N
ERX610163	N
ERX610169	N
ERX610171	N
ERX610197	N
ERX610211	N
ERX610217	N
ERX610218	N
ERX610222	N
ERX610225	N
ERX610226	N
ERX610227	N
ERX610234	N
ERX610236	N
ERX610237	N
ERX610238	N
ERX610239	N
ERX610240	N
ERX610242	N
ERX610243	N
ERX610244	N
ERX610245	N
ERX610246	N
ERX610254	N
ERX610255	N
ERX610256	N
ERX610259	N
ERX610260	N
ERX610264	N
ERX610265	N
ERX610269	N
ERX610276	N
ERX610282	N
ERX610283	N
ERX610287	N
ERX610289	N
ERX610293	N
ERX610296	N
ERX610303	N
ERX610306	N
ERX610308	N
ERX610309	N
ERX610311	N
ERX610313	N
ERX610314	N
ERX610322	N
ERX610324	N
ERX610325	N
ERX610331	N
ERX610334	N
ERX610335	N
ERX610341	N
ERX610344	N
ERX610347	N
ERX610350	N
ERX610352	N
ERX610357	N
ERX610358	N
ERX610360	N
ERX610362	N
ERX610363	N
ERX610364	N
ERX610366	N
ERX610367	N
ERX610377	N
ERX610381	N
ERX610389	N
ERX610394	N
ERX610395	N
ERX610398	N
ERX610401	N
ERX610406	N
ERX610407	N
ERX610412	N
ERX610413	N
ERX610415	N
ERX610420	N
ERX610421	N
ERX610423	N
ERX610425	N
ERX610436	N
ERX610437	N
ERX610438	N
ERX610439	N
ERX610440	N
ERX610441	N
ERX610443	N
ERX610445	N
ERX610447	N
ERX610448	N
ERX610475	N
ERX610476	N
ERX610477	N
ERX610489	N
ERX610490	N
ERX610491	N
ERX610524	N
ERX610525	N
ERX610526	N
ERX610527	N
ERX610529	N
SRX128107	N
SRX128109	N
SRX128110	N
SRX1309066	N
SRX1309067	Y
SRX1309068	Y
SRX1309069	N
SRX1309070	Y
SRX1309071	Y
SRX1309072	Y
SRX1309073	Y
SRX1309074	Y
SRX1309075	Y
SRX1309076	Y
SRX1309077	Y
SRX1309078	Y
SRX1309079	Y
SRX1309080	Y
SRX1309081	N
SRX1309082	Y
SRX1309083	Y
SRX1309084	Y
SRX1309085	Y
SRX147012	N
SRX147013	N
SRX147014	N
SRX147015	N
SRX147016	N
SRX147017	N
SRX147018	N
SRX147019	N
SRX147020	N
SRX147021	N
SRX147022	N
SRX147023	N
SRX147024	N
SRX147025	N
SRX147026	N
SRX147027	N
SRX147028	N
SRX147029	N
SRX147030	N
SRX147031	N
SRX147032	N
SRX147033	N
SRX147034	N
SRX147035	N
SRX1714541	N
SRX1714542	N
SRX1714543	N
SRX1714545	N
SRX1714546	N
SRX1714547	N
SRX1714548	N
SRX1714549	N
SRX1714550	N
SRX1714553	N
SRX1714554	N
SRX1714555	N
SRX1714556	N
SRX1714557	N
SRX1714558	N
SRX1799610	Y
SRX1799611	Y
SRX1799612	Y
SRX1799613	Y
SRX1799614	Y
SRX1799615	Y
SRX1799616	N
SRX1799617	Y
SRX1799618	Y
SRX1799619	Y
SRX1799620	Y
SRX1799621	Y
SRX1847902	N
SRX1847903	N
SRX1847904	N
SRX1847905	Y
SRX1847906	N
SRX1847908	N
SRX1847913	N
SRX1847914	N
SRX1847915	N
SRX1847916	N
SRX1847918	N
SRX1847919	N
SRX1847920	N
SRX1847922	N
SRX1847923	N
SRX1847925	N
SRX1847926	N
SRX1847927	N
SRX1847928	N
SRX1847929	N
SRX1847930	N
SRX1847931	N
SRX1847932	N
SRX1847933	N
SRX1847934	N
SRX1847935	N
SRX1847936	N
SRX1847937	N
SRX2030597	N
SRX2030598	N
SRX2030599	N
SRX2030600	N
SRX2030601	N
SRX2030602	N
SRX2030603	N
SRX2030604	N
SRX2030605	N
SRX2030606	N
SRX2030607	N
SRX2030609	Y
SRX2030643	N
SRX2030644	N
SRX2030645	N
SRX2030646	N
SRX2030647	N
SRX2030648	N
SRX2033087	Y
SRX2033088	Y
SRX2033089	N
SRX2033090	Y
SRX2033091	Y
SRX2033092	N
SRX2033093	Y
SRX2033094	Y
SRX2033095	Y
SRX2033096	Y
SRX2033097	Y
SRX2033098	N
SRX2036547	N
SRX2036548	N
SRX2036549	Y
SRX2036550	Y
SRX2036551	Y
SRX2036552	N
SRX211589	N
SRX211590	N
SRX211684	N
SRX211685	N
SRX2252452	N
SRX2252453	N
SRX2252454	N
SRX2252455	N
SRX2252456	N
SRX2252457	N
SRX2252458	N
SRX2252459	N
SRX2252460	N
SRX2252462	N
SRX2252464	N
SRX2252465	N
SRX2252466	N
SRX2252468	N
SRX2252469	N
SRX2252470	N
SRX2252471	N
SRX2252472	N
SRX2252474	N
SRX365500	N
SRX365501	Y
SRX365502	Y
SRX365503	Y
SRX365504	N
SRX365505	Y
SRX752841	Y
SRX753155	N

## Sheet: Gallus gallus (9031)
SRA accession	Used in building GTF
DRX001556	N
DRX001557	N
DRX001559	N
DRX001561	N
DRX001562	N
DRX001563	N
DRX001564	N
DRX001565	N
DRX001566	N
DRX001567	N
DRX001568	N
DRX001569	N
DRX001570	N
DRX029571	N
DRX029573	N
DRX029574	N
DRX029575	N
DRX029576	N
DRX029577	N
DRX029578	N
DRX029579	N
DRX029580	N
DRX029581	N
DRX029582	Y
DRX029583	N
DRX029584	N
DRX029585	N
DRX029586	Y
DRX029587	N
DRX029588	N
DRX029589	N
DRX029590	N
DRX029591	N
DRX029593	Y
DRX029594	N
DRX029596	N
ERX1289132	Y
ERX1369837	Y
ERX1369854	Y
ERX1369855	Y
ERX1369856	Y
ERX1369857	Y
ERX1369858	Y
ERX1369859	Y
ERX1369860	Y
ERX1369861	Y
ERX1623088	Y
ERX1623089	Y
ERX1623090	Y
ERX1623091	Y
ERX1751695	Y
ERX1751696	Y
ERX1751697	Y
ERX1751698	Y
ERX1751699	Y
ERX1751700	Y
ERX1751701	Y
ERX1751702	Y
ERX1751703	Y
ERX1751704	Y
ERX1751705	Y
ERX1751706	Y
ERX1879743	N
ERX1879751	N
ERX1879758	N
ERX1879760	N
ERX1879761	N
ERX1879763	N
ERX202079	N
ERX202080	N
ERX2062936	N
ERX2062937	N
ERX2062938	N
ERX2062939	N
ERX2062942	N
ERX2062943	N
ERX2062944	N
ERX2062945	N
ERX2090688	N
ERX2090697	N
ERX2090720	N
ERX2090724	N
ERX2090725	N
ERX2090726	N
ERX2170417	N
ERX2170418	N
ERX2170421	N
ERX2170422	N
ERX2170423	N
ERX2170424	N
ERX2170425	N
ERX2170426	N
ERX2170427	N
ERX2170428	N
ERX2170429	N
ERX2170430	N
ERX2170431	N
ERX2170432	N
ERX2170437	N
ERX2170438	N
ERX2170439	N
ERX2170440	N
ERX2170441	N
ERX2170442	N
ERX2170443	N
ERX2170444	N
ERX2170445	N
ERX2170446	N
ERX2170447	N
ERX2170448	N
ERX321396	Y
ERX321397	Y
ERX321398	Y
ERX321399	N
ERX321400	N
ERX321401	N
ERX321402	N
ERX321403	N
ERX321404	Y
ERX321405	Y
ERX321406	N
ERX321407	Y
ERX321408	Y
ERX321409	Y
ERX321410	Y
ERX321411	Y
ERX321412	Y
ERX321413	Y
ERX321414	Y
ERX321415	N
ERX321416	Y
ERX321417	Y
ERX321418	Y
ERX321419	Y
ERX321420	Y
ERX321421	Y
ERX321422	Y
ERX428278	N
ERX428279	N
ERX428280	N
ERX524892	N
ERX524893	N
ERX524894	N
ERX524895	N
ERX524896	N
ERX524897	N
ERX620580	N
ERX620581	N
ERX620582	N
ERX620930	N
ERX620931	Y
ERX620932	Y
ERX620933	Y
ERX635834	N
ERX635835	N
ERX635836	N
ERX697661	Y
ERX697662	Y
ERX697663	Y
ERX697664	Y
ERX697665	Y
ERX697666	Y
ERX697667	Y
ERX697668	Y
ERX697669	Y
ERX697670	Y
ERX697671	Y
ERX697672	Y
ERX697673	Y
ERX697674	Y
ERX697675	Y
ERX697676	Y
ERX697677	Y
ERX697678	Y
ERX697679	Y
ERX697680	Y
ERX697681	Y
ERX697682	Y
ERX697683	Y
ERX697684	Y
ERX697685	Y
ERX697686	Y
ERX697687	Y
ERX697688	Y
ERX697689	Y
ERX697690	Y
ERX697691	Y
ERX697692	Y
ERX697693	Y
ERX697694	Y
ERX697695	Y
ERX697696	Y
ERX697697	N
ERX697698	Y
ERX697699	Y
ERX697700	N
ERX697701	Y
ERX697702	Y
ERX697703	Y
ERX697704	Y
ERX697705	Y
ERX697706	Y
ERX697707	Y
ERX697708	Y
ERX697709	Y
ERX697710	Y
ERX697711	Y
ERX697712	Y
ERX697713	Y
ERX697714	Y
ERX697715	Y
ERX697716	Y
ERX697718	Y
ERX697719	Y
ERX697721	N
ERX697722	N
ERX697723	Y
ERX697724	Y
ERX697726	Y
ERX697727	Y
ERX697728	Y
ERX697730	Y
ERX697731	Y
ERX697732	Y
ERX697733	Y
ERX697734	Y
ERX697735	Y
ERX697736	Y
ERX697737	Y
ERX697738	Y
ERX697739	Y
ERX697740	Y
ERX697741	Y
ERX697742	Y
ERX697743	Y
ERX697745	Y
ERX697746	Y
ERX697747	Y
ERX697748	Y
ERX697749	Y
ERX697750	Y
ERX697751	Y
ERX697752	Y
ERX697753	Y
ERX697754	Y
ERX697755	Y
ERX697756	Y
SRX081877	N
SRX081878	N
SRX081879	N
SRX081880	N
SRX1015852	N
SRX1015853	N
SRX1024698	N
SRX1024792	N
SRX1024804	N
SRX1024831	N
SRX1024834	N
SRX1024839	N
SRX1024847	N
SRX1024849	N
SRX1024896	N
SRX1024900	N
SRX1024903	N
SRX1024907	N
SRX1024912	N
SRX1032756	N
SRX1032757	N
SRX1032758	N
SRX1032760	N
SRX1032761	N
SRX1032762	N
SRX1032764	N
SRX1032765	N
SRX1032766	N
SRX1032768	N
SRX1032770	N
SRX1032771	N
SRX1032772	N
SRX1032773	N
SRX1032774	N
SRX1032776	N
SRX1032777	N
SRX1032778	N
SRX1036606	Y
SRX1036607	Y
SRX1036608	Y
SRX1036609	Y
SRX1037231	N
SRX1037232	N
SRX1037233	N
SRX1037234	Y
SRX1037235	N
SRX1041315	N
SRX1041321	N
SRX1041322	N
SRX1041323	N
SRX1041324	N
SRX1041325	N
SRX1041326	N
SRX1053530	Y
SRX1053531	Y
SRX1053532	Y
SRX1053533	Y
SRX1053534	Y
SRX1065400	N
SRX1065401	N
SRX1065402	N
SRX1065403	N
SRX1065404	N
SRX1065405	N
SRX1067746	N
SRX1067747	N
SRX1067748	N
SRX1067749	N
SRX1074631	Y
SRX1074632	N
SRX1074634	N
SRX1074636	N
SRX1074637	N
SRX1074638	N
SRX1074639	N
SRX1074643	N
SRX1074647	N
SRX1074648	N
SRX1074649	N
SRX1081649	N
SRX1165467	N
SRX1165468	N
SRX1165469	N
SRX1165470	N
SRX1286928	N
SRX1286932	N
SRX1286942	N
SRX1286962	Y
SRX1286974	N
SRX1286975	N
SRX1286977	N
SRX1409058	N
SRX1409060	N
SRX1409064	N
SRX1409065	N
SRX1426351	N
SRX1436132	N
SRX1436133	N
SRX1436134	N
SRX1519430	N
SRX1519431	N
SRX1519432	N
SRX1519433	N
SRX1519434	N
SRX1519435	N
SRX1531884	N
SRX1531888	N
SRX1532825	Y
SRX1532826	Y
SRX1532827	N
SRX1532828	N
SRX1532829	N
SRX1532831	Y
SRX1532834	N
SRX1532835	N
SRX1532836	Y
SRX1532837	Y
SRX1543106	N
SRX1543107	N
SRX1543108	N
SRX1543109	N
SRX1543110	N
SRX1543111	N
SRX1543112	N
SRX1543113	N
SRX1590660	N
SRX1590673	N
SRX1604923	Y
SRX1604966	N
SRX1605004	N
SRX1605005	N
SRX174095	Y
SRX174096	Y
SRX174097	Y
SRX174098	Y
SRX174099	Y
SRX174100	Y
SRX174101	Y
SRX174102	Y
SRX1767195	Y
SRX1816608	N
SRX1816609	N
SRX1816610	N
SRX1816611	N
SRX1816612	N
SRX1816613	N
SRX1816614	N
SRX1816615	N
SRX1869405	N
SRX1871095	N
SRX1871126	N
SRX1895295	Y
SRX1899695	N
SRX1899696	N
SRX1899698	N
SRX1899699	N
SRX1899700	N
SRX1899701	Y
SRX191155	N
SRX191156	N
SRX191157	N
SRX191158	N
SRX191159	N
SRX196371	Y
SRX196372	Y
SRX196373	Y
SRX196374	Y
SRX196375	Y
SRX196376	Y
SRX196377	N
SRX196378	Y
SRX196379	Y
SRX196380	N
SRX196382	N
SRX196385	N
SRX196386	N
SRX196391	N
SRX196397	N
SRX1973348	Y
SRX1973593	Y
SRX1973596	Y
SRX1977084	Y
SRX1977085	Y
SRX1977089	Y
SRX1977094	N
SRX1977095	Y
SRX1977096	N
SRX1977098	N
SRX1977099	N
SRX1977100	Y
SRX1977102	N
SRX1977104	Y
SRX1977105	N
SRX1977149	N
SRX1977151	N
SRX1977154	N
SRX1977159	N
SRX1977162	N
SRX1977164	N
SRX1979670	N
SRX1979672	N
SRX1979673	N
SRX1979674	N
SRX1979675	N
SRX1979676	N
SRX1979960	N
SRX1979963	N
SRX1979964	N
SRX1979966	N
SRX1980003	N
SRX1980004	N
SRX1980005	N
SRX1980006	N
SRX1980007	Y
SRX1980008	N
SRX1980009	N
SRX1980065	N
SRX2021075	N
SRX2031354	N
SRX2031355	N
SRX2031356	N
SRX2031357	N
SRX2033537	N
SRX2033538	N
SRX2033539	N
SRX2033540	N
SRX2033541	N
SRX2033542	N
SRX2033543	N
SRX2033544	N
SRX2033545	N
SRX2033546	N
SRX2033547	N
SRX2033548	N
SRX2033549	N
SRX2033550	N
SRX2033551	N
SRX2033552	N
SRX2033553	N
SRX2033554	N
SRX2036101	N
SRX2036102	N
SRX2036103	N
SRX2036105	N
SRX2036106	N
SRX2036109	N
SRX2036110	N
SRX2036111	N
SRX2036316	N
SRX2036317	N
SRX2036322	N
SRX2036324	N
SRX2036326	N
SRX2036335	N
SRX2036336	N
SRX2036344	N
SRX2036345	N
SRX2036346	N
SRX2037700	Y
SRX2037701	Y
SRX2037702	Y
SRX2037703	Y
SRX2037704	Y
SRX2037705	Y
SRX2037706	Y
SRX2037707	N
SRX2037708	N
SRX2037709	Y
SRX2037710	Y
SRX2037711	Y
SRX2065864	N
SRX2065866	N
SRX2065869	N
SRX2065871	N
SRX2065874	N
SRX2065876	N
SRX2065879	N
SRX2065881	N
SRX2065883	N
SRX2065888	N
SRX2065891	N
SRX2065892	N
SRX2065893	N
SRX2065894	N
SRX2065895	N
SRX2107167	N
SRX2107168	N
SRX2107169	N
SRX2107170	N
SRX2107171	N
SRX2107172	N
SRX2107173	N
SRX2107174	N
SRX2107175	N
SRX2107176	N
SRX2107177	N
SRX2107178	N
SRX2107179	N
SRX2107180	N
SRX2107181	N
SRX2107182	N
SRX211308	N
SRX211309	N
SRX211310	N
SRX211314	N
SRX211317	N
SRX211320	N
SRX211323	N
SRX211326	Y
SRX211329	N
SRX211330	N
SRX211331	N
SRX217701	N
SRX217702	Y
SRX217703	Y
SRX2191670	Y
SRX2199228	N
SRX2199229	N
SRX2199230	N
SRX2199231	N
SRX2199232	N
SRX2200364	N
SRX2200365	N
SRX2200366	N
SRX2200367	N
SRX2282005	N
SRX2282006	N
SRX2282008	N
SRX2282011	N
SRX2282015	N
SRX2282022	N
SRX2282023	N
SRX2282024	N
SRX2282025	N
SRX2282026	N
SRX2282027	N
SRX2282028	N
SRX2282029	N
SRX2282033	N
SRX2282036	N
SRX2282037	N
SRX2282038	N
SRX2282039	N
SRX2282040	N
SRX2282041	N
SRX2282046	N
SRX2282047	N
SRX2282048	N
SRX2282050	N
SRX2282051	N
SRX2282052	N
SRX2282053	N
SRX2282054	N
SRX2282055	N
SRX2282056	N
SRX2282058	N
SRX2282064	N
SRX2282067	N
SRX2282070	N
SRX2282071	N
SRX2282092	N
SRX2311574	Y
SRX2311575	Y
SRX2311576	N
SRX2311577	N
SRX2311578	N
SRX2311579	Y
SRX2318355	Y
SRX2327546	N
SRX2327548	N
SRX2327549	N
SRX2333014	Y
SRX2333015	Y
SRX2333016	Y
SRX2368906	Y
SRX2400079	Y
SRX2400081	Y
SRX2400083	Y
SRX2406012	N
SRX2406013	N
SRX2406014	N
SRX2406015	N
SRX2406016	Y
SRX2406017	N
SRX2425020	N
SRX2425113	N
SRX2425114	N
SRX2425116	N
SRX2425117	N
SRX2425118	N
SRX2434692	Y
SRX2434693	Y
SRX2434694	Y
SRX2434695	Y
SRX2434734	N
SRX2434737	N
SRX2434739	N
SRX2434740	N
SRX2434742	N
SRX2434743	N
SRX2434746	N
SRX2434747	N
SRX2434750	N
SRX2434751	N
SRX2434752	N
SRX248429	N
SRX248430	N
SRX248431	N
SRX248432	N
SRX248433	N
SRX2488336	N
SRX2506220	N
SRX2506221	N
SRX2506222	N
SRX2506223	N
SRX2506224	N
SRX2506225	N
SRX2506226	N
SRX2506227	N
SRX2506252	N
SRX2506253	N
SRX2506254	N
SRX2506255	N
SRX2506256	N
SRX2506257	N
SRX2506258	N
SRX2506259	N
SRX2506260	N
SRX2506291	N
SRX2506296	N
SRX2506317	N
SRX2506323	N
SRX2506331	N
SRX2506332	N
SRX2537686	N
SRX2537688	N
SRX2577291	N
SRX2577295	N
SRX2577298	N
SRX2577299	N
SRX2577301	N
SRX2584495	N
SRX2584496	N
SRX2584497	N
SRX2584498	N
SRX2584499	N
SRX2584500	N
SRX265301	N
SRX265302	N
SRX265303	N
SRX2788420	N
SRX2788421	N
SRX2788422	N
SRX2788423	N
SRX2788434	Y
SRX2788435	Y
SRX2788436	Y
SRX2788438	Y
SRX2788439	Y
SRX2788440	Y
SRX286374	N
SRX311459	Y
SRX316765	N
SRX316767	N
SRX316768	N
SRX316770	N
SRX316825	N
SRX316826	N
SRX316827	N
SRX316828	N
SRX316829	N
SRX316830	N
SRX316831	N
SRX328086	N
SRX357072	N
SRX391139	N
SRX391140	N
SRX391141	N
SRX391145	N
SRX391146	N
SRX391147	N
SRX391148	N
SRX391149	N
SRX391150	N
SRX392650	N
SRX392652	N
SRX392654	N
SRX392655	N
SRX392685	N
SRX392686	N
SRX393471	N
SRX475858	N
SRX475861	N
SRX475862	N
SRX475863	N
SRX475865	N
SRX475866	N
SRX475867	N
SRX475869	N
SRX480873	N
SRX483302	N
SRX483303	N
SRX483304	N
SRX483305	N
SRX483306	N
SRX483307	N
SRX520323	N
SRX520325	N
SRX520326	N
SRX528281	N
SRX528404	N
SRX528405	N
SRX528406	N
SRX528407	N
SRX528408	N
SRX528409	N
SRX528410	N
SRX528411	N
SRX528412	N
SRX528413	N
SRX528414	N
SRX528415	N
SRX528416	N
SRX528417	N
SRX528418	N
SRX528419	N
SRX528420	N
SRX528421	N
SRX528422	N
SRX528423	N
SRX528424	N
SRX528425	N
SRX528834	Y
SRX528843	Y
SRX529337	Y
SRX529339	N
SRX529353	N
SRX529354	Y
SRX529355	Y
SRX529356	Y
SRX529357	Y
SRX529358	N
SRX529359	N
SRX529360	N
SRX529361	Y
SRX529362	N
SRX540095	Y
SRX541149	N
SRX541150	N
SRX541151	N
SRX541152	N
SRX551612	N
SRX551614	N
SRX551617	N
SRX553069	N
SRX553070	N
SRX553071	N
SRX553072	N
SRX553073	N
SRX553074	N
SRX553075	N
SRX553076	N
SRX553078	N
SRX553079	N
SRX553080	N
SRX553081	N
SRX553082	Y
SRX553083	N
SRX664914	N
SRX664915	N
SRX664916	N
SRX664917	N
SRX664918	N
SRX664919	N
SRX664920	N
SRX664921	N
SRX664922	N
SRX664923	N
SRX758225	N
SRX758226	N
SRX850718	N
SRX850719	N
SRX850720	N
SRX850721	N
SRX850722	N
SRX865900	N
SRX877994	N
SRX877995	Y
SRX877996	Y
SRX877997	N
SRX877998	N
SRX877999	Y
SRX878000	N
SRX878001	N
SRX883924	N
SRX883926	N
SRX883929	N
SRX883930	N
SRX883931	N
SRX892810	N
SRX892811	N
SRX892812	Y
SRX892813	N
SRX892814	N
SRX892815	N
SRX893859	N
SRX893862	N
SRX893863	N
SRX893868	Y
SRX893872	Y
SRX893873	Y
SRX893874	Y
SRX893875	Y
SRX893876	Y
SRX893878	Y
SRX952252	Y
SRX952253	Y
SRX952254	Y
SRX952255	Y
SRX969361	N
SRX969364	N
SRX969365	N
SRX969368	N
SRX969371	N
SRX969372	N
SRX969377	N
SRX969379	N
SRX969381	N
SRX997083	N
SRX997087	N
